# Supplementary material for: Amylin inhibits gastric cancer progression by targeting CCN1 and affecting the PI3K/AKT signalling pathway
Source: Ann Med. 2025 Mar 31;57(1):2480754. doi: 10.1080/07853890.2025.2480754 (PMC12931309; doi:10.1080/07853890.2025.2480754)
Supplement: Supplemental Material [file IANN_A_2480754_SM3291.zip]

Archive with 4 entries (3 files):
- Suppl/
- Suppl/Table_S1.docx
- Suppl/Table_S2.docx
- Suppl/Table_S3.docx
